# Supplementary material for: Impact of Sacubitril/Valsartan on Circulating microRNA in Patients with Heart Failure
Source: Biomedicines. 2023 Mar 28;11(4):1037. doi: 10.3390/biomedicines11041037 (PMC10136141; doi:10.3390/biomedicines11041037)
Supplement: Supplementary file 1 [file biomedicines-11-01037-s001.zip]

Archive with 1 entries (1 files):
- biomedicines-2240978-supplementary.pdf
